# Supplementary material for: Elevated Lead, Nickel, and Bismuth Levels in the Peritoneal Fluid of a Peritoneal Endometriosis Patient without Toxic Habits or Occupational Exposure following a Vegetarian Diet
Source: Toxics. 2023 Dec 10;11(12):1009. doi: 10.3390/toxics11121009 (PMC10747131; doi:10.3390/toxics11121009)
Supplement: Supplementary file 1 [file toxics-11-01009-s001.zip]

Archive with 1 entries (1 files):
- toxics-2709827-supplementary.pdf
